# Supplementary material for: A Non-Parametric Peak Calling Algorithm for DamID-Seq
Source: PLoS One. 2015 Mar 18;10(3):e0117415. doi: 10.1371/journal.pone.0117415 (PMC4364623; doi:10.1371/journal.pone.0117415)
Supplement: S2 Table — (XLS) [file pone.0117415.s007.xls]

## Sheet: Sheet1
chrom	start	stop	FBgn	Name	strand	DsxF	DsxM	sum
chr2L	12456577	12546630	FBgn0259176	bun	-	13	12	25
chr3R	16966463	17038409	FBgn0025803	SNF4Agamma	+	10	12	22
chr2L	20871335	20918928	FBgn0032901	CG9339	-	7	10	17
chr3L	17945063	18052698	FBgn0000568	Eip75B	-	9	8	17
chr3L	17553258	17612407	FBgn0000567	Eip74EF	-	8	8	16
chr2R	3625273	3670119	FBgn0050497	CG30497	-	7	8	15
chr2L	9166802	9246386	FBgn0041092	tai	+	7	7	14
chrX	13518790	13557690	FBgn0030505	NFAT	+	6	8	14
chr3R	5700403	5814598	FBgn0250818	CG34360	+	5	8	13
chr3R	12051371	12086024	FBgn0040071	tara	+	7	6	13
chr2R	9878686	9947861	FBgn0002643	mam	+	6	7	13
chr2L	7892316	7984158	FBgn0085450	Snoo	-	5	6	11
chr2R	9751742	9829615	FBgn0013733	shot	-	7	4	11
chr3R	9793674	9857777	FBgn0086364	rdx	-	7	4	11
chr2R	18384003	18449569	FBgn0003175	px	-	5	5	10
chr3L	7807437	7860472	FBgn0016694	Pdp1	-	5	5	10
chr3R	25592497	25619838	FBgn0001297	kay	+	6	4	10
chrX	3565834	3594813	FBgn0023215	Mnt	+	5	5	10
chr2L	18617257	18661787	FBgn0032694	MESR3	+	5	4	9
chr3L	4323530	4364120	FBgn0035533	Cip4	-	4	5	9
chrX	2527983	2571879	FBgn0003371	sgg	+	5	4	9
chr2L	3622071	3656951	FBgn0000721	for	-	4	5	9
chr2L	11013221	11066997	FBgn0032330	Samuel	-	5	4	9
chr2R	7061325	7104918	FBgn0003396	shn	+	4	5	9
chr2L	8687281	8709038	FBgn0004914	Hnf4	-	4	5	9
chr3R	26103656	26187891	FBgn0010113	hdc	+	5	4	9
chr3L	434258	540589	FBgn0001316	klar	-	4	4	8
chr3R	4653200	4756978	FBgn0003177	pyd	-	5	3	8
chr3R	19824162	19857532	FBgn0020647	KrT95D	-	5	3	8
chr2L	8083422	8110561	FBgn0011219	Bsg	+	3	5	8
chr3L	16858400	16915587	FBgn0261565	Lmpt	+	6	2	8
chrX	10384098	10479056	FBgn0085443	spri	-	6	2	8
chr2R	13730950	13748075	FBgn0041585	olf186-F	+	4	4	8
chr3R	2214884	2231613	FBgn0037443	CG1021	-	4	4	8
chr2L	18532728	18571648	FBgn0085370	Pde11	-	4	4	8
chr3R	10524252	10549978	FBgn0053967	CG33967	-	5	3	8
chr3R	16078505	16116840	FBgn0038780	CG5060	+	3	5	8
chr3R	17398221	17445043	FBgn0013984	InR	-	6	2	8
chr3R	17867914	17905043	FBgn0017397	how	+	3	5	8
chr3R	25884037	25947101	FBgn0015542	sima	+	4	4	8
chrX	19030259	19059362	FBgn0261461	RhoGAP18B	-	3	5	8
chr2L	16545033	16662012	FBgn0259735	CG42389	+	5	2	7
chr2R	1977924	2056681	FBgn0000546	EcR	-	4	3	7
chr3L	2412088	2466353	FBgn0261551	CG42669	+	4	3	7
chr3R	27230971	27283499	FBgn0004834	Gprk2	+	3	4	7
chr3R	12098176	12128094	FBgn0250823	gish	+	3	4	7
chr2L	2156484	2178749	FBgn0000097	aop	-	5	2	7
chr2R	15343679	15371978	FBgn0260934	par-1	+	3	4	7
chr2R	18451012	18480473	FBgn0260866	dnr1	-	3	4	7
chr2L	13835567	13898715	FBgn0028509	cenG1A	+	3	4	7
chr2L	19400781	19426424	FBgn0041789	Pax	-	3	4	7
chrX	1719693	1746966	FBgn0261548	CG42666	+	4	3	7
chr3L	3337103	3368133	FBgn0004167	kst	+	4	3	7
chr3L	14183977	14226350	FBgn0013718	nuf	+	4	3	7
chr3L	18745014	18791831	FBgn0001078	ftz-f1	-	4	3	7
chr3R	5243664	5275190	FBgn0261552	ps	+	3	4	7
chr3R	11811923	11829807	FBgn0003507	srp	+	3	4	7
chr3R	16582451	16631963	FBgn0038826	CG17838	+	4	3	7
chr3R	17446026	17486127	FBgn0011766	E2f	-	3	4	7
chr3R	10217402	10307410	FBgn0086901	cv-c	-	3	3	6
chr2L	159034	203251	FBgn0016977	spen	+	2	4	6
chr3L	20987228	21020524	FBgn0003415	skd	-	3	3	6
chr3L	7643683	7752224	FBgn0052373	CG32373	+	3	3	6
chr3L	7972149	8043433	FBgn0011817	nmo	+	3	3	6
chr2L	1114652	1128953	FBgn0016926	Pino	-	2	4	6
chr3L	18821732	18839360	FBgn0036816	Indy	-	3	3	6
chr3R	19116826	19171884	FBgn0003118	pnt	-	4	2	6
chr2L	1884984	1943818	FBgn0031374	CG7337	+	2	4	6
chrX	19389538	19403390	FBgn0027621	Pfrx	+	3	3	6
chr2L	2885952	2953077	FBgn0041111	lilli	+	3	3	6
chr3L	19875151	19903309	FBgn0013591	Mi-2	-	3	3	6
chr3R	5417033	5450798	FBgn0037720	CG8312	+	4	2	6
chr2L	8415690	8430984	FBgn0027932	Akap200	+	3	3	6
chr3L	19884505	19902500	FBgn0014037	Su(Tpl)	-	3	3	6
chrX	7831002	7847659	FBgn0260970	CG42593	+	3	3	6
chr3L	13899991	13918348	FBgn0026376	Rgl	-	3	3	6
chr3L	14534633	14544071	FBgn0036428	CG9238	-	3	3	6
chr3R	9882674	9913698	FBgn0038197	foxo	+	3	3	6
chr3R	27539606	27561114	FBgn0003870	ttk	+	4	2	6
chr3R	1098665	1176165	FBgn0013576	l(3)82Fd	-	3	3	6
chr3R	14242315	14371308	FBgn0004652	fru	-	2	3	5
chr3L	14405921	14506348	FBgn0087007	bbg	-	3	2	5
chr3L	19712627	19786663	FBgn0261360	CG42637	-	2	3	5
chr2L	8709870	8740633	FBgn0003209	raw	-	2	3	5
chr3R	14870604	14920076	FBgn0004876	cdi	-	2	3	5
chr2L	20075756	20089706	FBgn0004374	neb	+	3	2	5
chr2L	3146484	3159630	FBgn0011648	Mad	-	3	2	5
chr2L	16264061	16287728	FBgn0001994	crp	-	3	2	5
chr2L	17384739	17409698	FBgn0020503	CLIP-190	+	2	3	5
chr2R	1868785	1900039	FBgn0004603	Src42A	+	3	2	5
chr3L	21872710	21919801	FBgn0014362	mub	+	2	3	5
chrX	17604819	17645718	FBgn0261570	CG42684	+	2	3	5
chr2L	4993641	5009744	FBgn0053113	Rtnl1	-	3	2	5
chr2L	13079005	13109468	FBgn0032470	CG5142	+	2	3	5
chr2L	14387122	14409547	FBgn0004858	elB	-	3	2	5
chr2L	18138668	18152410	FBgn0041184	Socs36E	-	3	2	5
chr2R	15180073	15191529	FBgn0086358	Tab2	+	2	3	5
chr3L	8067547	8101938	FBgn0085402	Ect4	+	3	2	5
chr3L	12817982	12836205	FBgn0036316	CG10960	-	3	2	5
chr3R	5987186	5996207	FBgn0040238	Best1	-	3	2	5
chr3R	10114794	10127995	FBgn0038220	CG12207	+	2	3	5
chr3R	19011300	19047683	FBgn0000338	cnc	-	3	2	5
chrX	20925034	20949964	FBgn0031150	bves	+	3	2	5
chr3L	19617506	19628882	FBgn0036896	wnd	-	3	2	5
chr2R	4553360	4570296	FBgn0010609	l(2)44DEa	+	3	2	5
chr2R	5139815	5172602	FBgn0020621	Pkn	-	3	2	5
chr2R	6369712	6430767	FBgn0005630	lola	-	2	3	5
chr2R	7540261	7566857	FBgn0044020	Roc2	-	2	3	5
chr2R	9424893	9435082	FBgn0033853	CG6145	-	2	3	5
chr2L	16245826	16257603	FBgn0024734	PRL-1	-	2	3	5
chr2R	11403283	11419743	FBgn0019968	Khc-73	-	2	3	5
chr3R	16774436	16801022	FBgn0002921	Atpalpha	+	3	2	5
chr2L	7472505	7495618	FBgn0260486	CG42533	-	2	3	5
chr2R	14166570	14244766	FBgn0010575	sbb	-	4	1	5
chr2R	17242520	17266967	FBgn0000395	cv-2	-	3	2	5
chr2R	17410510	17446932	FBgn0003731	Egfr	+	2	3	5
chr3L	1342490	1424979	FBgn0003138	Ptp61F	-	3	2	5
chr3L	2466903	2499228	FBgn0035347	CG33232	+	3	2	5
chr3L	11515857	11555333	FBgn0259481	Mob2	-	4	1	5
chr3R	12879729	12896135	FBgn0020493	Dad	+	3	2	5
chr3R	19607508	19627396	FBgn0015513	mbc	+	2	3	5
chr3R	27424172	27438386	FBgn0039858	CycG	-	3	2	5
chrX	3070475	3233360	FBgn0000479	dnc	+	3	2	5
chrX	14828067	14844771	FBgn0027601	CG9009	-	4	1	5
chrX	19762443	19800720	FBgn0052529	CG32529	+	3	2	5
chr3R	27676704	27819000	FBgn0011224	heph	-	3	1	4
chr2L	297882	303955	FBgn0020622	Pi3K21B	+	2	2	4
chr2R	6445409	6503753	FBgn0004399	psq	+	2	2	4
chr2L	11814826	11928570	FBgn0259225	Pde1c	-	2	2	4
chr2L	833584	851096	FBgn0020304	drongo	-	2	2	4
chrX	3286519	3342976	FBgn0029657	CG12535	-	2	2	4
chrX	3614054	3682010	FBgn0086899	tlk	+	3	1	4
chr2R	5923268	5936123	FBgn0033476	CG18445	-	2	2	4
chr2R	17281122	17368680	FBgn0010415	Sdc	-	2	2	4
chr3R	3750045	3793130	FBgn0000504	dsx	-	2	2	4
chr3R	10155846	10198673	FBgn0024321	NK7.1	-	3	1	4
chrX	13763587	13861644	FBgn0085375	mamo	-	3	1	4
chr2L	12344381	12397534	FBgn0043904	bru-2	+	2	2	4
chr2L	13022671	13060115	FBgn0032469	CG9932	-	2	2	4
chr3L	1502843	1523380	FBgn0261243	Psa	+	2	2	4
chr3L	19744043	19786645	FBgn0261359	CG42636	-	1	3	4
chr3R	10906169	10921333	FBgn0038286	CG6966	-	3	1	4
chrX	11387203	11449079	FBgn0052666	CG32666	+	2	2	4
chrX	15193258	15205253	FBgn0030626	CG15032	+	1	3	4
chr2L	2730106	2739833	FBgn0031449	CG31689	+	2	2	4
chr2L	5109146	5205690	FBgn0260952	Msp-300	+	2	2	4
chr2L	16400169	16448465	FBgn0028523	CG5888	-	2	2	4
chr3R	13513540	13544059	FBgn0003013	osa	-	2	2	4
chr2L	6081808	6096498	FBgn0028420	Kr-h1	+	2	2	4
chr2L	17413248	17439923	FBgn0011274	Dif	-	1	3	4
chr2R	10368708	10384817	FBgn0001332	L	+	2	2	4
chr2R	13319615	13332443	FBgn0027506	EDTP	-	2	2	4
chr3L	22938759	22945346	FBgn0037207	Mes2	+	2	2	4
chr3R	1184585	1194027	FBgn0037315	CG16708	-	2	2	4
chr3R	7622966	7638929	FBgn0051116	CG31116	-	2	2	4
chrX	10607151	10638938	FBgn0052676	CG32676	-	2	2	4
chrX	13640511	13649421	FBgn0030520	CG10990	-	2	2	4
chr2L	5768250	5800204	FBgn0031738	CG9171	-	2	2	4
chr2L	6338772	6346282	FBgn0015623	Cpr	+	2	2	4
chr2R	17389591	17404747	FBgn0043070	MESK2	+	2	2	4
chr3R	16386582	16398636	FBgn0038803	CG5191	+	2	2	4
chr2L	16491542	16507352	FBgn0032586	Tpr2	+	2	2	4
chr2L	21741254	21757461	FBgn0086779	step	-	2	2	4
chr2R	3564045	3586395	FBgn0033212	CG1399	-	2	2	4
chr2R	6033402	6079899	FBgn0033494	KCNQ	-	2	2	4
chr2R	16193796	16213478	FBgn0027529	CG8920	+	2	2	4
chr3L	9343967	9352031	FBgn0035978	UGP	-	2	2	4
chr3L	9380609	9392350	FBgn0035983	CG4080	-	2	2	4
chr3L	11480660	11490429	FBgn0036165	chrb	+	2	2	4
chr3L	16669506	16704752	FBgn0063485	Lasp	-	2	2	4
chr2L	9684656	9699293	FBgn0000273	Pka-C1	-	2	2	4
chr3R	3931057	3948023	FBgn0243512	puc	+	1	3	4
chr3R	4868226	4876271	FBgn0010222	Nmdmc	-	2	2	4
chr3R	14114579	14124606	FBgn0010877	l(3)05822	-	2	2	4
chr3R	18445690	18465082	FBgn0020278	loco	-	2	2	4
chr3R	19685884	19715797	FBgn0025574	Pli	-	2	2	4
chrX	10672923	10680913	FBgn0025111	Ant2	-	2	2	4
chr2R	18077326	18090178	FBgn0034709	CG3074	-	2	2	4
chr3L	13479904	13495504	FBgn0036373	CG10741	+	2	2	4
chr3R	26615379	26632341	FBgn0011739	wts	-	2	2	4
chrX	2482534	2492638	FBgn0001404	egh	+	2	2	4
chrX	7835510	7841039	FBgn0027280	l(1)G0193	-	2	2	4
chrX	19499191	19505226	FBgn0031037	CG14207	+	2	2	4
chr2R	5115286	5134752	FBgn0010114	hig	-	2	2	4
chr2R	20427495	20446273	FBgn0035023	itp	+	4	0	4
chr2L	13502656	13549323	FBgn0023407	B4	-	2	2	4
chr2L	16313029	16326101	FBgn0000250	cact	-	2	2	4
chr2R	2129529	2142771	FBgn0033075	Pld	+	2	2	4
chr2R	5715606	5724147	FBgn0033448	hebe	-	2	2	4
chr2R	6011793	6024977	FBgn0050011	gem	+	2	2	4
chr2R	6505161	6532804	FBgn0033538	CG11883	+	2	2	4
chr2R	6726599	6762229	FBgn0050015	CG30015	-	1	3	4
chr2R	10195667	10239312	FBgn0085408	Shroom	+	3	1	4
chr2L	2857159	2868553	FBgn0031474	CG2991	+	1	3	4
chr2L	4892115	4903889	FBgn0031645	CG3036	+	2	2	4
chr2L	7999670	8004267	FBgn0031972	Wwox	-	2	2	4
chr2L	16509120	16532877	FBgn0032587	CG5953	-	2	2	4
chr2R	11002762	11032288	FBgn0015371	chn	+	2	2	4
chr2R	3605833	3623124	FBgn0042135	CG18812	-	3	1	4
chr2R	5322174	5329065	FBgn0029092	ced-6	-	2	2	4
chr2R	14555026	14561037	FBgn0023214	edl	-	2	2	4
chr2R	20878471	20899488	FBgn0005634	zip	-	2	2	4
chr3L	749406	753505	FBgn0000575	emc	+	2	2	4
chr2R	12012488	12025743	FBgn0086676	spin	+	1	3	4
chr3L	17954760	17958780	FBgn0052193	CG32193	+	2	2	4
chr3L	19932386	19971065	FBgn0004852	Ac76E	+	2	2	4
chr2R	12090827	12109301	FBgn0034091	mrj	-	2	2	4
chr3R	14398817	14415175	FBgn0023083	fray	+	2	2	4
chr3R	14398817	14416448	FBgn0038627	CG7694	+	2	2	4
chr2L	106903	114433	FBgn0005278	M(2)21AB	+	2	2	4
chr2L	8134247	8159575	FBgn0031990	CG8552	-	2	2	4
chr2R	18954725	18959404	FBgn0021979	l(2)k09913	+	2	2	4
chr2R	14684769	14691232	FBgn0010651	l(2)08717	-	2	2	4
chr3L	6965844	6973153	FBgn0001104	G-ialpha65A	-	2	2	4
chr3R	8538819	8548267	FBgn0002719	Men	-	2	2	4
chr3R	11163630	11168978	FBgn0038321	CG6218	-	2	2	4
chr2R	16708771	16723569	FBgn0011674	insc	-	2	2	4
chrX	5602594	5611811	FBgn0053080	CG33080	-	1	3	4
chr2L	10234585	10238317	FBgn0051720	CG31720	-	2	2	4
chr2R	19495098	19502269	FBgn0034885	CG4019	-	3	1	4
chr2R	19601425	19620706	FBgn0034897	CG11299	+	2	2	4
chr2R	20420897	20443759	FBgn0035021	CG4622	-	4	0	4
chr3R	27207832	27217622	FBgn0039844	CG1607	+	2	2	4
chr3L	328099	356050	FBgn0035133	Ptpmeg	+	3	1	4
chr3L	543070	576065	FBgn0035142	hipk	+	1	3	4
chr3L	1140449	1177274	FBgn0025525	bab2	-	3	1	4
chr3L	2555775	2586540	FBgn0010909	msn	-	2	2	4
chr3L	3401137	3424935	FBgn0014388	sty	-	1	3	4
chr3L	3717197	3801288	FBgn0052264	CG32264	-	3	1	4
chr3L	4224699	4236147	FBgn0001257	ImpL2	-	2	2	4
chr3L	6737526	6745386	FBgn0035713	CG10107	-	2	2	4
chr3L	7770951	7797506	FBgn0052369	CG32369	-	2	2	4
chr3L	10657843	10682480	FBgn0010762	simj	+	2	2	4
chr3R	485305	530979	FBgn0051531	CG31531	+	3	1	4
chr3R	4878240	4888967	FBgn0037659	CG11033	+	2	2	4
chr3R	4895479	5063417	FBgn0003165	pum	-	3	1	4
chr3R	10089080	10112623	FBgn0003862	trx	-	2	2	4
chr3R	13757595	13841501	FBgn0000363	cpo	+	2	2	4
chr3R	13769829	13841501	FBgn0259934	CG42457	+	2	2	4
chr3R	15441746	15458440	FBgn0038720	CG6231	-	4	0	4
chr3R	18345804	18354383	FBgn0038981	CG5346	-	2	2	4
chr3R	21932592	21955912	FBgn0051324	CG31324	+	2	2	4
chr3R	22951159	22976720	FBgn0039492	CG6051	-	2	2	4
chr3R	26591648	26612899	FBgn0004606	zfh1	+	2	2	4
chrX	3267216	3280049	FBgn0000472	dm	+	2	2	4
chrX	5613768	5632072	FBgn0052758	CG32758	-	2	2	4
chrX	6675449	6697579	FBgn0259228	C3G	-	2	2	4
chrX	8303305	8324228	FBgn0026758	Trf2	+	2	2	4
chrX	9522732	9552947	FBgn0028341	l(1)G0232	-	3	1	4
chrX	10170088	10219990	FBgn0259170	alpha-Man-I	-	2	2	4
chrX	16172360	16179654	FBgn0000536	eas	+	2	2	4
chrX	17350590	17400830	FBgn0030842	CG8557	-	3	1	4
chrX	17756718	17781240	FBgn0259168	mnb	-	2	2	4
chr2R	14441624	14499260	FBgn0050115	CG30115	-	2	1	3
chr2L	5218996	5271353	FBgn0003716	tkv	-	2	1	3
chr3L	10509105	10584067	FBgn0052062	CG32062	+	1	2	3
chr3L	13221789	13272742	FBgn0023095	caps	+	1	2	3
chr3L	15581980	15600225	FBgn0036518	RhoGAP71E	+	2	1	3
chr2R	10166938	10186413	FBgn0028428	Ih	+	2	1	3
chr2L	21310854	21319536	FBgn0000370	crc	+	1	2	3
chr2R	14318031	14327986	FBgn0050118	CG30118	-	1	2	3
chr3L	11191266	11199146	FBgn0036147	CG6199	-	2	1	3
chr2L	4333926	4345776	FBgn0020762	Atet	+	2	1	3
chr2R	11650070	11704314	FBgn0083919	Zasp52	-	1	2	3
chrX	10726785	10741125	FBgn0003321	sbr	-	1	2	3
chrX	17001626	17030021	FBgn0260748	CG5004	+	2	1	3
chr2L	1732526	1750613	FBgn0031362	CG17646	+	1	2	3
chr2L	8529143	8541462	FBgn0028394	CG17834	+	2	1	3
chr2R	8462743	8480397	FBgn0022764	Sin3A	-	2	1	3
chr2R	14576031	14589246	FBgn0034376	CG15072	+	1	2	3
chr3L	1779111	1795319	FBgn0250789	alpha-Spec	-	2	1	3
chr3L	13853102	13859985	FBgn0036381	CG8745	-	2	1	3
chr3L	14978215	14984770	FBgn0002778	mnd	+	1	2	3
chr3L	22789077	22826488	FBgn0027339	jim	-	2	1	3
chr3R	998392	1043147	FBgn0259212	cno	-	2	1	3
chr3R	5167592	5185154	FBgn0053936	CG33936	+	1	2	3
chr3R	5828033	5868543	FBgn0053208	Mical	-	1	2	3
chrX	3599017	3613665	FBgn0015286	Rala	-	1	2	3
chrX	6555680	6562300	FBgn0062413	Ctr1A	+	2	1	3
chrX	19176553	19191753	FBgn0031011	CG8034	-	2	1	3
chr2L	431253	448701	FBgn0004583	ex	+	2	1	3
chr2R	6325466	6351297	FBgn0001122	G-oalpha47A	+	1	2	3
chr2R	9326819	9337990	FBgn0013765	cnn	-	2	1	3
chr3L	6488780	6542333	FBgn0020251	sfl	+	2	1	3
chr3L	9094741	9123452	FBgn0011206	bol	-	2	1	3
chr3R	8837388	8851905	FBgn0020496	CtBP	+	2	1	3
chr3R	18182397	18186440	FBgn0038947	sar1	+	2	1	3
chr2L	20417061	20423034	FBgn0032859	Arc-p34	+	1	2	3
chr3R	11107254	11133702	FBgn0003721	Tm1	+	1	2	3
chrX	5653941	5658216	FBgn0013987	MAPk-Ak2	-	1	2	3
chr2L	7099692	7156701	FBgn0085407	Pvf3	-	2	1	3
chr2L	7205250	7220029	FBgn0031897	CG13784	-	2	1	3
chr2L	5299647	5310996	FBgn0016076	vri	+	2	1	3
chr2R	2512747	2520633	FBgn0004145	Vha16	-	1	2	3
chr2R	2587200	2603370	FBgn0033095	CG3409	-	1	2	3
chr2R	3354384	3364667	FBgn0010548	Aldh-III	-	1	2	3
chr3L	11624495	11636004	FBgn0052091	CG32091	+	2	1	3
chr3L	12396605	12407942	FBgn0052103	CG32103	-	2	1	3
chr2L	9437513	9463293	FBgn0002973	numb	+	2	1	3
chr2L	9521214	9540060	FBgn0032123	Oatp30B	+	2	1	3
chr3R	3012719	3026631	FBgn0086372	lap	+	1	2	3
chr2L	9716190	9746483	FBgn0028704	Nckx30C	-	3	0	3
chr3R	16944973	16953202	FBgn0023423	slmb	-	2	1	3
chr3R	20385002	20408577	FBgn0039209	CG13624	-	1	2	3
chr3R	27873827	27877711	FBgn0040206	krz	-	1	2	3
chrX	6885645	6903902	FBgn0027106	inx7	-	2	1	3
chrX	6892696	6898182	FBgn0027108	inx2	+	2	1	3
chrX	11316888	11324228	FBgn0001145	Gs2	+	2	1	3
chrX	13724782	13739894	FBgn0052626	CG32626	-	1	2	3
chr2R	2649417	2684421	FBgn0085421	Epac	-	2	1	3
chr2R	9707129	9712059	FBgn0000662	fl(2)d	-	1	2	3
chr3L	10974826	11001924	FBgn0013469	klu	-	2	1	3
chr3R	1342862	1364584	FBgn0010051	Itp-r83A	+	2	1	3
chr3R	18273762	18286472	FBgn0085405	CG34376	+	2	1	3
chrX	6614508	6634019	FBgn0029896	CG3168	-	2	1	3
chrX	15380955	15404822	FBgn0027287	Gmap	+	2	1	3
chrX	16161038	16170213	FBgn0040207	kat80	-	1	2	3
chr2L	9940769	9947442	FBgn0032167	CG5853	-	1	2	3
chr3L	150857	174524	FBgn0035101	p130CAS	+	3	0	3
chr3L	1318482	1329623	FBgn0010246	Myo61F	+	3	0	3
chr3L	3303722	3313480	FBgn0035432	ZnT63C	+	2	1	3
chr3R	1511854	1538559	FBgn0261261	plx	+	2	1	3
chr3R	22707456	22736719	FBgn0004359	T48	+	2	1	3
chr3R	23373496	23384836	FBgn0004387	Klp98A	-	3	0	3
chrX	16807231	16831444	FBgn0027556	CG4928	+	2	1	3
chr2L	14184478	14234108	FBgn0016930	smi35A	-	2	1	3
chr2L	14599776	14689325	FBgn0003016	osp	-	2	1	3
chr2L	15905134	15962432	FBgn0028645	beat-Ib	-	2	1	3
chr2L	16699377	16729636	FBgn0051782	CG31782	-	2	1	3
chr2L	19856184	19957767	FBgn0260966	sick	+	2	1	3
chr2L	22134351	22159735	FBgn0032976	CG6448	+	2	1	3
chr2R	1004715	1015817	FBgn0026238	gus	-	2	1	3
chr2R	1301241	1342518	FBgn0259247	CG42345	+	1	2	3
chr2R	2389764	2506901	FBgn0086655	jing	+	2	1	3
chr2R	2536246	2540336	FBgn0029131	debcl	+	1	2	3
chr2R	5883325	5913540	FBgn0022382	Pka-R2	-	1	2	3
chr2R	6156528	6194529	FBgn0033504	CAP	+	1	2	3
chr2R	7466385	7503336	FBgn0033636	tou	-	1	2	3
chr2R	10414076	10472826	FBgn0020245	ttv	+	2	1	3
chr2L	19567899	19577324	FBgn0005672	spi	-	2	1	3
chr2R	3413623	3420487	FBgn0033188	CG1600	-	2	1	3
chr2R	8146913	8162130	FBgn0000253	Cam	+	1	2	3
chr2R	8481088	8499578	FBgn0027356	Amph	+	1	2	3
chr2R	17994243	18010053	FBgn0243516	Vrp1	-	2	1	3
chr3L	3115335	3127723	FBgn0026189	prominin-like	-	2	1	3
chr3L	9676676	9689793	FBgn0036030	CG6767	-	2	1	3
chr3L	14769596	14779523	FBgn0036449	bmm	-	2	1	3
chr3L	16641920	16654727	FBgn0260960	Baldspot	-	2	1	3
chr3L	16780915	16800828	FBgn0036663	CG9674	-	1	2	3
chr3R	6090028	6125587	FBgn0037804	CG11870	+	2	1	3
chr3R	6175906	6187343	FBgn0015396	jumu	+	2	1	3
chr3R	11799020	11809173	FBgn0022787	Hel89B	+	2	1	3
chr3R	18369414	18373567	FBgn0038984	CG5315	-	2	1	3
chr2R	12560966	12618889	FBgn0050463	CG30463	-	2	1	3
chrX	8468337	8482561	FBgn0030052	CG12065	+	2	1	3
chrX	11648306	11663548	FBgn0002577	m	+	1	2	3
chr2L	122624	130791	FBgn0025683	CG3164	-	1	2	3
chr2L	3043973	3055601	FBgn0042627	v(2)k05816	+	1	2	3
chr2R	12914746	12932161	FBgn0023172	RhoGEF2	+	1	2	3
chr2R	14328462	14333037	FBgn0261477	slim	+	1	2	3
chr2R	14414937	14423263	FBgn0034356	CG10924	+	1	2	3
chr3L	11693188	11701663	FBgn0036196	CG11658	-	2	1	3
chr3L	12508127	12513214	FBgn0041775	tral	+	2	1	3
chr2R	15284840	15312454	FBgn0004873	hts	-	2	1	3
chr2R	15417414	15519007	FBgn0003435	sm	-	2	1	3
chr3L	20389388	20394708	FBgn0028978	trbl	-	2	1	3
chr3R	15680162	15687013	FBgn0038736	ire-1	-	3	0	3
chr2L	8681403	8684350	FBgn0032058	CG9289	-	1	2	3
chr3R	14974351	14985600	FBgn0038683	CG11779	-	2	1	3
chr3L	871903	893534	FBgn0052479	CG32479	+	2	1	3
chr3L	1370620	1387435	FBgn0003295	ru	+	2	1	3
chr2L	10976774	10982396	FBgn0041781	SCAR	+	1	2	3
chr3L	1966723	1970075	FBgn0027547	CG1927	-	1	2	3
chr3L	3515685	3610521	FBgn0005640	Eip63E	+	1	2	3
chr3L	5153786	5271044	FBgn0052423	shep	-	1	2	3
chr3L	14046869	14063469	FBgn0052138	CG32138	+	2	1	3
chr3R	22741455	22771035	FBgn0015541	sda	+	1	2	3
chr3L	12001315	12057959	FBgn0041096	rols	-	1	2	3
chr3L	14665968	14740971	FBgn0259175	ome	+	1	2	3
chr3L	15606284	15640837	FBgn0259236	comm3	-	1	2	3
chr3L	15985753	15997835	FBgn0036556	CG5830	-	1	2	3
chr3L	20142714	20190804	FBgn0261556	CG42674	-	1	2	3
chr3L	20377531	20385013	FBgn0011205	fbl	+	2	1	3
chr3L	21027639	21068544	FBgn0026179	siz	+	1	2	3
chr3R	291139	304828	FBgn0051523	CG31523	-	1	2	3
chr3R	1082763	1094197	FBgn0086689	Hph	+	1	2	3
chr3R	1334544	1349046	FBgn0010399	Nmdar1	-	2	1	3
chr3R	1464809	1474459	FBgn0027951	MTA1-like	-	1	2	3
chr3R	8523044	8529871	FBgn0016693	Past1	+	1	2	3
chr3R	11267965	11301915	FBgn0038341	CG14869	-	0	3	3
chr3R	11851819	11866639	FBgn0003117	pnr	+	2	1	3
chr3R	14809747	14848160	FBgn0026239	gukh	+	2	1	3
chr3R	14974354	14979402	FBgn0038682	CG5835	-	2	1	3
chr3R	15730861	15739455	FBgn0038747	RhoGAP92B	+	1	2	3
chr3R	16135925	16149918	FBgn0261550	CG42668	+	1	2	3
chr3R	17774836	17837910	FBgn0013948	Eip93F	+	1	2	3
chr3R	18576614	18619752	FBgn0039026	CG7029	+	1	2	3
chr3R	20057446	20075970	FBgn0043884	mask	+	1	2	3
chr3R	20411385	20449621	FBgn0083077	mld	+	2	1	3
chr3R	21699256	21707162	FBgn0027865	Tsp96F	-	2	1	3
chr3R	22287251	22295732	FBgn0039430	CG5455	+	1	2	3
chr3R	24143896	24162162	FBgn0260724	larp	-	2	1	3
chr3R	25241350	25312853	FBgn0004369	Ptp99A	+	1	2	3
chrX	1503176	1553962	FBgn0000210	br	+	1	2	3
chrX	4216659	4256487	FBgn0004625	norpA	+	1	2	3
chrX	4833165	4849458	FBgn0004368	Ptp4E	+	2	1	3
chrX	6244662	6255226	FBgn0086133	kdn	+	2	1	3
chrX	6593879	6611012	FBgn0029895	CG14441	+	1	2	3
chrX	9465570	9474008	FBgn0052699	CG32699	-	2	1	3
chrX	10666577	10673014	FBgn0030234	CG15211	+	2	1	3
chrX	10690030	10716815	FBgn0030235	Imp	-	1	2	3
chrX	11326945	11348335	FBgn0030299	CG11727	-	1	2	3
chrX	11573028	11588774	FBgn0014133	bif	+	2	1	3
chrX	13156922	13179354	FBgn0041210	HDAC4	-	1	2	3
chrX	13677782	13705526	FBgn0261244	inaE	+	1	2	3
chrX	15213525	15222062	FBgn0004924	Top1	+	2	1	3
chrX	16646222	16677467	FBgn0001250	if	-	2	1	3
chrX	17517247	17521929	FBgn0030850	CG8408	-	2	1	3
chrX	18260960	18270084	FBgn0014467	CrebB-17A	+	2	1	3
chrX	19205061	19216098	FBgn0259834	out	-	2	1	3
chrX	21234055	21244175	FBgn0024182	waw	+	2	1	3
chrX	21234055	21244175	FBgn0024251	bbx	+	2	1	3
chrX	22227998	22257020	FBgn0000719	fog	-	1	2	3
chr2L	103962	106718	FBgn0026787	Nhe1	-	1	1	2
chr3R	21173090	21298778	FBgn0004509	Fur1	-	1	1	2
chr3L	1036369	1101089	FBgn0004870	bab1	-	1	1	2
chr4	89956	129430	FBgn0085432	pan	+	1	1	2
chr2L	448254	453023	FBgn0015924	crq	-	1	1	2
chr2L	553937	558762	FBgn0260933	rempA	-	1	1	2
chrX	14904716	14957440	FBgn0030600	hiw	-	1	1	2
chrX	19247218	19364074	FBgn0031016	kek5	+	1	1	2
chr3L	14798352	14874834	FBgn0036454	CG17839	+	1	1	2
chr2L	861849	868352	FBgn0029095	aru	-	1	1	2
chr2L	1129235	1132413	FBgn0031304	CG4552	+	1	1	2
chr3L	16948605	16961180	FBgn0010352	Nc73EF	+	1	1	2
chr2L	1380086	1420449	FBgn0002543	lea	-	1	1	2
chr2L	3068339	3144613	FBgn0015600	toc	-	1	1	2
chr3R	6335569	6464386	FBgn0001235	hth	-	2	0	2
chrX	17179736	17196011	FBgn0024238	Fim	-	1	1	2
chr2L	12205843	12312795	FBgn0000114	aret	+	1	1	2
chr2L	2216503	2217231	FBgn0040715	CG15386	-	1	1	2
chr2L	2216503	2217231	FBgn0259717	CG42371	-	1	1	2
chr2L	8259504	8301072	FBgn0003502	Btk29A	-	1	1	2
chr2L	18977748	18987276	FBgn0032731	CG10641	-	1	1	2
chr2L	20311219	20348386	FBgn0003475	spir	+	2	0	2
chr3L	9832195	9848379	FBgn0004390	Gap1	-	1	1	2
chr3L	12777529	12798214	FBgn0260945	Atg1	-	1	1	2
chr3R	10567309	10619350	FBgn0260465	CG3563	+	1	1	2
chr3R	24983847	24990694	FBgn0039644	CG11897	+	1	1	2
chrX	15645707	15654741	FBgn0030685	Graf	-	1	1	2
chrX	17533176	17546585	FBgn0026375	RhoGAPp190	-	1	1	2
chr2L	3294926	3303129	FBgn0031516	CG9663	-	1	1	2
chr2L	9495472	9520696	FBgn0032120	CG33298	+	1	1	2
chr2L	14263522	14328262	FBgn0261563	wb	+	1	1	2
chr2R	2813207	2859139	FBgn0053558	CG33558	-	1	1	2
chrX	6494098	6546131	FBgn0029881	CG3973	+	1	1	2
chr2L	25402	59242	FBgn0051973	Cda5	-	2	0	2
chr3R	21436735	21450382	FBgn0039348	CG4673	-	1	1	2
chr3R	27136896	27196498	FBgn0085376	CG34347	+	1	1	2
chr3L	21068667	21124259	FBgn0020294	ko	-	2	0	2
chrX	14683284	14719938	FBgn0003301	rut	-	2	0	2
chr2L	3771706	3784129	FBgn0004893	bowl	+	2	0	2
chr2L	283385	291010	FBgn0031245	CG3625	-	1	1	2
chr2L	4031379	4115059	FBgn0000547	ed	+	1	1	2
chr2R	1662279	1670360	FBgn0025693	CG11163	-	1	1	2
chr2L	4362549	4380725	FBgn0026319	Traf4	+	1	1	2
chr3L	1789625	1795318	FBgn0024510	dlt	-	1	1	2
chr3L	12783293	12789184	FBgn0036312	Pegarn	+	1	1	2
chr3L	15528514	15546314	FBgn0004396	CrebA	+	1	1	2
chr3L	20132306	20133605	FBgn0036942	CG7328	-	1	1	2
chr3L	22742544	22779797	FBgn0052451	SPoCk	+	1	1	2
chr3L	24021621	24028960	FBgn0058045	CG40045	+	1	1	2
chr3R	6016411	6047805	FBgn0004575	Syn	+	1	1	2
chr3R	10550472	10557231	FBgn0038256	CG7530	-	1	1	2
chr3R	15755436	15834244	FBgn0038755	Hs6st	-	1	1	2
chr3R	20078548	20096953	FBgn0011225	jar	-	1	1	2
chr4	68334	77667	FBgn0004859	ci	-	1	1	2
chrX	6969698	6992086	FBgn0003659	Sxl	-	1	1	2
chrX	6969698	6992086	FBgn0029933	CG14425	-	1	1	2
chr2L	10972580	10973339	FBgn0032322	CG16743	+	1	1	2
chr2R	11760176	11809623	FBgn0003425	sli	-	1	1	2
chr3R	7263507	7291360	FBgn0046225	CG17230	+	1	1	2
chr3R	12256527	12258619	FBgn0051279	CG31279	+	1	1	2
chr3R	23114493	23117312	FBgn0015737	Hmu	+	1	1	2
chr3R	26271361	26281589	FBgn0028646	aralar1	-	1	1	2
chr3R	26634349	26652542	FBgn0027598	CG31012	+	1	1	2
chr4	152850	163754	FBgn0052000	CG32000	+	1	1	2
chrX	14733411	14827616	FBgn0024753	Flo-2	+	2	0	2
chrX	16850980	16862682	FBgn0030809	CG9086	-	1	1	2
chr2L	13261010	13284043	FBgn0032497	CG6043	+	2	0	2
chr3L	15297469	15304295	FBgn0036493	CG7255	+	1	1	2
chr3L	19606780	19611617	FBgn0260655	l(3)76BDm	-	1	1	2
chr3L	19838397	19854025	FBgn0020389	Papss	+	2	0	2
chr3R	5193321	5220265	FBgn0000723	Fps85D	-	1	1	2
chr3R	12917257	12944804	FBgn0014141	cher	-	2	0	2
chr3R	20490086	20534111	FBgn0003429	slo	+	1	1	2
chrX	10279966	10302119	FBgn0000711	flw	+	1	1	2
chr3R	4090565	4093653	FBgn0014861	Mcm2	+	1	1	2
chr3R	19559046	19576868	FBgn0001205	Hmgcr	+	1	1	2
chr3R	20370441	20382271	FBgn0039208	CG6643	+	1	1	2
chr3R	23774380	23777882	FBgn0039562	Gp93	+	2	0	2
chrX	3705976	3751658	FBgn0000542	ec	+	1	1	2
chr2L	6634549	6649088	FBgn0051635	CG31635	-	1	1	2
chr3L	7087918	7116397	FBgn0053556	form3	+	2	0	2
chr4	53434	64403	FBgn0025740	plexB	-	1	1	2
chr2L	7069578	7084634	FBgn0031888	Pvf2	-	1	1	2
chr2L	7182236	7185530	FBgn0031893	CG4495	+	1	1	2
chr2L	7445345	7451165	FBgn0025697	santa-maria	-	1	1	2
chr2L	7723310	7726298	FBgn0031937	CG13795	-	1	1	2
chr2L	7802415	7810697	FBgn0031952	cdc14	-	1	1	2
chr2L	7983920	7986786	FBgn0031968	CG7231	+	1	1	2
chr2L	8163298	8189610	FBgn0031993	CG8486	+	1	1	2
chr2L	8200465	8205128	FBgn0031998	CG8451	-	0	2	2
chr2L	3358640	3373047	FBgn0085423	CG34394	-	1	1	2
chr2L	3803581	3809064	FBgn0021800	l(2)k16918	+	1	1	2
chr2L	6611023	6617064	FBgn0031836	CG11050	+	1	1	2
chr2L	7811440	7820774	FBgn0002527	LanB1	+	1	1	2
chr2L	7987113	7994182	FBgn0031969	pes	-	1	1	2
chr2L	12175448	12177886	FBgn0032422	CG6579	-	1	1	2
chr2R	2102078	2127321	FBgn0033073	bin3	+	1	1	2
chr2R	5987184	5997192	FBgn0004907	14-3-3zeta	+	1	1	2
chr2R	6356978	6366073	FBgn0027842	CPTI	-	1	1	2
chr2R	7272238	7284935	FBgn0082585	sprt	-	1	1	2
chr2R	8736863	8756928	FBgn0033777	CG17574	-	1	1	2
chr2R	8764596	8767328	FBgn0013305	Nmda1	-	1	1	2
chr2R	10391514	10399951	FBgn0000142	Asx	+	1	1	2
chr2R	11136290	11146003	FBgn0003328	scb	+	1	1	2
chr2L	8939780	8943264	FBgn0032076	CG9510	-	1	1	2
chr3L	599091	604001	FBgn0035146	CG13893	-	1	1	2
chr3L	995982	1034875	FBgn0024277	trio	-	1	1	2
chr3L	1738572	1745430	FBgn0035266	CG7995	+	1	1	2
chr3L	7521904	7531379	FBgn0028582	lqf	+	1	1	2
chr3L	9331910	9341436	FBgn0035976	PGRP-LC	+	1	1	2
chr3L	9406696	9419777	FBgn0035989	CG3967	-	1	1	2
chr3L	9423442	9431809	FBgn0040305	MTF-1	+	1	1	2
chr3L	10828628	10867746	FBgn0026160	tna	+	2	0	2
chr3L	11071849	11086239	FBgn0020412	JIL-1	-	1	1	2
chr3L	12761532	12766669	FBgn0036309	Hip1	-	1	1	2
chr3L	13995249	14013251	FBgn0036398	CG9007	+	1	1	2
chr3R	3319819	3330808	FBgn0015577	alpha-Est9	-	1	1	2
chr3R	11022332	11028796	FBgn0260659	CG42542	+	1	1	2
chr3R	13499903	13508234	FBgn0038535	alt	-	1	1	2
chr3R	14068253	14074388	FBgn0020238	14-3-3epsilon	+	1	1	2
chr3R	15043466	15052373	FBgn0260992	vib	-	1	1	2
chr3R	16361405	16378034	FBgn0016917	Stat92E	-	1	1	2
chr3R	16937129	16941877	FBgn0015790	Rab11	+	1	1	2
chr3R	18576614	18602096	FBgn0039025	CG7023	+	1	1	2
chr3R	19549086	19557227	FBgn0039109	CG10365	+	0	2	2
chr3R	21714265	21718999	FBgn0028717	Lnk	+	1	1	2
chr3R	24425529	24431499	FBgn0001215	Hrb98DE	+	1	1	2
chr3R	25140965	25145366	FBgn0015622	Cnx99A	-	1	1	2
chr3R	26880905	26886931	FBgn0002413	dco	-	1	1	2
chrX	2035521	2038972	FBgn0023507	CG3835	+	1	1	2
chrX	13457857	13484624	FBgn0086674	Tango13	+	1	1	2
chrX	14938141	14945533	FBgn0030603	CG5541	+	1	1	2
chrX	15722019	15729507	FBgn0000319	Chc	-	1	1	2
chr2L	82456	87382	FBgn0002931	net	-	1	1	2
chr2L	117079	121974	FBgn0031220	CG4822	-	1	1	2
chr2L	1716888	1724391	FBgn0031359	CG18317	-	1	1	2
chr2L	2010118	2030536	FBgn0031384	CG4238	+	1	1	2
chr2L	4189497	4198058	FBgn0031589	CG3714	-	1	1	2
chr2L	5986324	5988858	FBgn0001941	ifc	+	1	1	2
chr2L	7384486	7388248	FBgn0031904	CG5149	-	1	1	2
chr2L	7786157	7790557	FBgn0031948	CG7149	-	1	1	2
chr2L	9903379	9908649	FBgn0032156	CG13124	-	1	1	2
chr2L	9915255	9917221	FBgn0040064	yip2	+	1	1	2
chr2L	10342594	10344228	FBgn0032224	Sps2	+	1	1	2
chr2L	15499110	15505018	FBgn0002524	lace	+	1	1	2
chr2L	16791053	16793446	FBgn0032603	CG17928	+	1	1	2
chr2L	19542446	19545548	FBgn0003231	ref(2)P	+	1	1	2
chr2R	3553337	3554852	FBgn0033205	CG2064	+	1	1	2
chr2R	5036332	5038809	FBgn0050345	CG30345	+	1	1	2
chr2L	10333914	10338441	FBgn0032223	GATAd	+	1	1	2
chr2R	9867867	9870979	FBgn0033890	CG13350	-	1	1	2
chr2R	10118125	10122953	FBgn0261276	opa1-like	-	1	1	2
chr2R	10766861	10768877	FBgn0013771	Cyp6a9	-	1	1	2
chr2R	11209979	11212399	FBgn0013750	Arf51F	+	1	1	2
chr2R	11879931	11888765	FBgn0020236	ATPCL	-	1	1	2
chr2R	11888628	11894413	FBgn0034060	CG8370	+	1	1	2
chr2R	11990191	11994734	FBgn0014020	Rho1	+	1	1	2
chr2R	12110719	12118189	FBgn0034093	CG15706	-	1	1	2
chr2R	13560344	13571000	FBgn0016059	Sema-1b	-	1	1	2
chr2R	15029140	15050124	FBgn0000578	ena	+	2	0	2
chr2R	15116570	15131256	FBgn0010434	cora	+	2	0	2
chr2R	17011233	17015995	FBgn0020312	CG4050	-	1	1	2
chr3L	3035198	3040469	FBgn0035388	CG2162	+	1	1	2
chr3L	5743122	5745330	FBgn0015657	DnaJ-1	-	1	1	2
chr3L	9853317	9857459	FBgn0036053	iPLA2-VIA	-	1	1	2
chr3L	11107269	11113875	FBgn0036134	Mnf	-	1	1	2
chr3L	16372070	16374670	FBgn0036622	CG4753	-	1	1	2
chr3L	17389124	17414612	FBgn0027660	blot	-	1	1	2
chr3L	18741808	18743583	FBgn0036813	Aut1	+	1	1	2
chr3L	19921907	19926032	FBgn0036921	RhoGDI	+	1	1	2
chr3R	221886	223609	FBgn0037242	CG9855	-	1	1	2
chr3R	1063223	1077468	FBgn0260462	CG12163	-	1	1	2
chr3R	1389844	1390537	FBgn0037340	CG14671	-	1	1	2
chr3R	1442368	1449844	FBgn0044823	Spec2	-	1	1	2
chr3R	1495435	1505652	FBgn0037363	CG1347	+	1	1	2
chr2L	10744075	10756316	FBgn0032297	CG17124	-	1	1	2
chr3R	7278563	7283742	FBgn0037906	PGRP-LB	-	1	1	2
chr3R	10470391	10481423	FBgn0086686	l(3)L1231	-	2	0	2
chr3R	10629811	10679626	FBgn0053555	btsz	-	2	0	2
chr3R	11068370	11072336	FBgn0001219	Hsc70-4	+	1	1	2
chr3R	12012656	12023315	FBgn0086370	sra	+	1	1	2
chr3R	16877105	16886517	FBgn0011672	Mvl	-	2	0	2
chr3R	17498018	17545380	FBgn0051176	CG31176	-	1	1	2
chr3R	23100429	23103140	FBgn0046247	CG5938	+	1	1	2
chr3R	23113087	23114217	FBgn0039509	bigmax	-	1	1	2
chr3R	23423483	23433081	FBgn0039528	dsd	-	1	1	2
chr4	466120	474566	FBgn0016126	CaMKI	+	1	1	2
chrX	7996613	8010177	FBgn0040319	Gclc	-	1	1	2
chrX	8965481	8972528	FBgn0030079	CG7267	-	1	1	2
chrX	11686569	11694097	FBgn0000259	CkIIbeta	+	1	1	2
chrX	11749066	11757861	FBgn0030343	ATP7	+	1	1	2
chrX	16179986	16182554	FBgn0052576	CG32576	-	1	1	2
chrX	16182879	16187553	FBgn0011571	caz	+	1	1	2
chrX	17716230	17721388	FBgn0030869	Socs16D	-	1	1	2
chrX	19195354	19201957	FBgn0031012	CG8051	-	1	1	2
chrX	21889016	21909502	FBgn0027279	l(1)G0196	+	1	1	2
chr2L	6663965	6674790	FBgn0000392	cup	+	2	0	2
chr2L	8346621	8350197	FBgn0032025	CG7778	+	1	1	2
chr2L	11990927	11992848	FBgn0032391	escl	+	1	1	2
chr2L	8939780	8943264	FBgn0032077	CG9515	-	1	1	2
chr2L	10250737	10251594	FBgn0051717	CG31717	+	1	1	2
chr2L	12403270	12423421	FBgn0043841	vir-1	-	1	1	2
chr2L	20758147	20767523	FBgn0011202	dia	+	1	1	2
chr2L	22239906	22240881	FBgn0032986	CG3262	+	1	1	2
chr2R	1901327	1907660	FBgn0033050	PNGase	+	2	0	2
chr2R	4977279	4980474	FBgn0033373	CG8080	-	1	1	2
chr2R	9712397	9713082	FBgn0033871	CG13339	+	1	1	2
chr2R	10788980	10804873	FBgn0027596	CG10249	-	1	1	2
chr2R	12459604	12461659	FBgn0034139	CG4927	+	1	1	2
chr2L	12713276	12721957	FBgn0032455	CG5792	-	1	1	2
chr2L	12719071	12744809	FBgn0032456	MRP	+	1	1	2
chr3L	1865431	1867885	FBgn0035285	CG12025	+	1	1	2
chr3L	2476142	2478493	FBgn0035344	Cyp4d20	-	1	1	2
chr3L	11029458	11044469	FBgn0036115	CG6327	-	2	0	2
chr3L	11613633	11617481	FBgn0086254	CG6084	-	1	1	2
chr3L	14030124	14036659	FBgn0026418	Hsc70Cb	+	1	1	2
chr2L	13203768	13210848	FBgn0032482	Pect	+	1	1	2
chr3L	19611965	19613498	FBgn0029094	asf1	+	1	1	2
chr3L	21426528	21430973	FBgn0005694	Aef1	+	1	1	2
chr3R	1365225	1373490	FBgn0037336	CG2519	-	1	1	2
chr3R	3952336	3954568	FBgn0037551	Gie	+	1	1	2
chr2L	13371427	13373853	FBgn0032512	CG9305	-	1	1	2
chr2L	13374179	13376182	FBgn0032513	CG6565	+	1	1	2
chr3R	7034856	7035571	FBgn0037873	SdhC	-	1	1	2
chr3R	7035975	7037006	FBgn0037874	Tctp	+	1	1	2
chr3R	20144741	20154341	FBgn0011785	BRWD3	+	2	0	2
chr3R	20866149	20870857	FBgn0259178	5PtaseI	-	1	1	2
chr3R	24431859	24434096	FBgn0039589	CG9986	+	1	1	2
chrX	11771772	11781192	FBgn0030349	CG10353	-	1	1	2
chrX	16211706	16214445	FBgn0004432	Cyp1	-	1	1	2
chrX	17566483	17592559	FBgn0052556	CG32556	-	1	1	2
chrX	18395573	18399436	FBgn0010194	Wnt5	-	1	1	2
chr2L	15058919	15060753	FBgn0010422	TfIIS	-	1	1	2
chr2L	21084605	21086506	FBgn0053509	CG33509	-	1	1	2
chr2R	3602488	3604296	FBgn0033216	CG1946	+	1	1	2
chr2R	5129846	5131915	FBgn0033397	Cyp4p3	+	1	1	2
chr2L	14975747	14997556	FBgn0086711	mol	-	2	0	2
chr2L	15006583	15007404	FBgn0028535	CG4140	-	1	1	2
chr2L	15007819	15008538	FBgn0028926	NC2beta	+	1	1	2
chr2R	13313168	13314984	FBgn0034214	CG6550	-	1	1	2
chr2R	13315225	13316816	FBgn0034215	CG4802	+	1	1	2
chr2L	15061656	15074311	FBgn0003970	vas	+	1	1	2
chr2L	15727762	15748155	FBgn0010382	CycE	-	1	1	2
chr3L	8970495	8972980	FBgn0035948	CG5644	-	1	1	2
chr3L	15613059	15617236	FBgn0036522	CG7372	+	1	1	2
chr3L	18739704	18741437	FBgn0036812	Nufip	-	1	1	2
chr3L	19250511	19253779	FBgn0026630	nes	-	1	1	2
chr3R	1562466	1563996	FBgn0037370	CG1236	+	1	1	2
chr2L	16704286	16716096	FBgn0062978	CR31808	-	2	0	2
chr3R	4087842	4090171	FBgn0010173	RpA-70	-	1	1	2
chr2L	16799029	16801585	FBgn0040260	Ugt36Bc	+	1	1	2
chr2L	16802021	16821093	FBgn0032609	CG13280	-	1	1	2
chr2L	16816665	16826991	FBgn0004797	mdy	+	1	1	2
chr3R	9483046	9486241	FBgn0004237	Hrb87F	-	1	1	2
chr3R	11627866	11629261	FBgn0038365	CG9593	+	1	1	2
chr3R	14232353	14238589	FBgn0051122	CG31122	-	1	1	2
chr3R	15128453	15151935	FBgn0000463	Dl	-	1	1	2
chr3R	17701015	17703510	FBgn0038912	CG6656	+	1	1	2
chr3R	18552714	18558080	FBgn0040587	CG17618	+	1	1	2
chr3R	19557225	19559184	FBgn0028691	Rpn9	-	1	1	2
chr3R	21040047	21040910	FBgn0039291	CG13663	-	1	1	2
chr2L	17367509	17384147	FBgn0032633	CG6860	-	1	1	2
chrX	9945049	9946669	FBgn0005391	Yp2	-	1	1	2
chrX	9947885	9949531	FBgn0004045	Yp1	+	1	1	2
chrX	13621236	13630311	FBgn0001087	g	-	1	1	2
chr2L	18129330	18138210	FBgn0001301	kel	-	1	1	2
chrX	16187886	16191751	FBgn0030734	CG9911	-	1	1	2
chrX	16190728	16197341	FBgn0030735	CG3632	+	1	1	2
chr2L	1651260	1698632	FBgn0086758	chinmo	+	1	1	2
chr2L	18663937	18666863	FBgn0086200	CG42490	+	1	1	2
chr2L	18834498	18839667	FBgn0032717	CG10600	-	1	1	2
chr2L	18957900	18968721	FBgn0015772	Nak	-	1	1	2
chr2L	14334160	14345802	FBgn0028916	CG33090	+	1	1	2
chr2R	9871157	9872398	FBgn0033891	CG8067	+	1	1	2
chr2L	19775110	19791900	FBgn0032821	CdGAPr	-	1	1	2
chr3L	12518191	12519837	FBgn0004926	eIF-2beta	-	1	1	2
chr2L	20856987	20857891	FBgn0032896	CG14400	-	1	1	2
chr2L	21212693	21220567	FBgn0032935	CG8678	-	1	1	2
chr2L	22436558	22462398	FBgn0261430	CR42647	-	1	1	2
chr2LHet	19633	32995	FBgn0039958	CG12567	-	1	1	2
chr2R	2549774	2555592	FBgn0000054	Adf1	+	1	1	2
chr2R	3136668	3138160	FBgn0033153	Gadd45	+	1	1	2
chr2R	3369381	3377368	FBgn0259745	wech	-	1	1	2
chr2R	3454770	3468180	FBgn0033194	Vps13	+	1	1	2
chr2R	3510749	3539292	FBgn0050492	CG30492	+	2	0	2
chr2R	3586786	3591006	FBgn0050493	CG30493	+	1	1	2
chr2R	3970483	3974654	FBgn0028563	sut1	+	1	1	2
chr2R	4012486	4014747	FBgn0033265	coil	-	1	1	2
chr2R	4015136	4016981	FBgn0033266	Socs44A	+	1	1	2
chr2R	4485033	4487436	FBgn0033309	CG8735	-	2	0	2
chr2R	4487938	4498743	FBgn0033310	rgr	+	2	0	2
chr2R	4517699	4519467	FBgn0033317	CG8635	-	1	1	2
chr2R	4788908	4792296	FBgn0004921	Ggamma1	+	1	1	2
chr2R	5010809	5019486	FBgn0027561	CG18659	-	0	2	2
chr2R	5065369	5073866	FBgn0002567	ltd	-	1	1	2
chr2R	5313947	5321930	FBgn0017558	Pdk	+	1	1	2
chr2R	5575792	5580833	FBgn0023143	Uba1	-	1	1	2
chr2R	5599828	5603607	FBgn0010316	dap	+	1	1	2
chr2R	5724694	5725915	FBgn0033449	CG1663	+	1	1	2
chr2R	6136761	6142349	FBgn0033500	CG12913	+	1	1	2
chr2R	6136940	6139914	FBgn0003660	Syb	-	1	1	2
chr2R	6627901	6681852	FBgn0053144	CG33144	-	1	1	2
chr2R	8375253	8394841	FBgn0045063	fdl	-	1	1	2
chr2R	8816368	8818151	FBgn0033782	sug	+	1	1	2
chr2R	9056005	9058249	FBgn0086532	Spt-I	+	1	1	2
chr2R	9382727	9390342	FBgn0004638	drk	-	1	1	2
chr2R	9468091	9480841	FBgn0027581	CG6191	-	1	1	2
chr2R	9727581	9729248	FBgn0033875	CG6357	+	1	1	2
chr2R	9834047	9845594	FBgn0026611	AGO1	-	1	1	2
chr2R	9848164	9855496	FBgn0013770	Cp1	+	1	1	2
chr2R	10073324	10085730	FBgn0050069	CG30069	+	1	1	2
chr2L	2037802	2044373	FBgn0003557	Su(dx)	+	1	1	2
chr2L	2220767	2225555	FBgn0031401	CG7082	+	1	1	2
chr2L	2359546	2365362	FBgn0014010	Rab5	-	1	1	2
chr2L	10304063	10306594	FBgn0032213	CG5390	-	1	1	2
chr2L	12130596	12133339	FBgn0032415	rho-6	-	0	2	2
chr2L	13290006	13301668	FBgn0051729	CG31729	+	1	1	2
chr2L	18700605	18703118	FBgn0032702	CG10376	-	1	1	2
chr2L	20066370	20073725	FBgn0045064	bwa	+	1	1	2
chr2R	3453375	3454240	FBgn0004132	boca	-	1	1	2
chr2R	4034422	4044155	FBgn0010504	kermit	-	1	1	2
chr2R	5191183	5196181	FBgn0033402	Myd88	-	1	1	2
chr2R	7274663	7276282	FBgn0050022	CG30022	-	1	1	2
chr2R	7529772	7539127	FBgn0033639	CG9003	-	1	1	2
chr2R	8227115	8232118	FBgn0033717	CG8839	-	1	1	2
chr2R	9374172	9382374	FBgn0033844	bbc	-	1	1	2
chr2R	10148711	10155419	FBgn0033919	CG8547	-	1	1	2
chr2R	10868782	10878841	FBgn0033988	pcs	+	1	1	2
chr2R	13345186	13353085	FBgn0028953	CG14478	+	1	1	2
chr2R	11501607	11537815	FBgn0260429	CG42524	+	1	1	2
chr2R	15021222	15031646	FBgn0034418	CG15118	-	1	1	2
chr2R	15024882	15028543	FBgn0034419	CG15111	+	1	1	2
chr2R	15332590	15333797	FBgn0023211	Elongin-C	-	1	1	2
chr2R	15334824	15339122	FBgn0003887	betaTub56D	-	1	1	2
chr2R	16196217	16204415	FBgn0034501	CG13868	-	1	1	2
chr2R	17081078	17086941	FBgn0034602	CG15658	+	1	1	2
chr3L	129452	145293	FBgn0020386	Pk61C	+	1	1	2
chr3L	234101	246901	FBgn0000541	E(bx)	-	1	1	2
chr3L	680648	682193	FBgn0035152	CG3386	-	1	1	2
chr3L	682879	685545	FBgn0035153	CG3371	-	1	1	2
chr3L	2589402	2595590	FBgn0016794	dos	+	1	1	2
chr3L	6196931	6211084	FBgn0002526	LanA	-	1	1	2
chr3L	7334983	7338281	FBgn0035767	CG8596	-	1	1	2
chr3L	9439975	9443886	FBgn0035995	CG3529	+	1	1	2
chr2R	11894396	11895160	FBgn0034061	CG8386	-	1	1	2
chr2R	11895877	11901329	FBgn0034063	CG8389	+	1	1	2
chr3L	11598536	11602540	FBgn0036180	CG6091	-	1	1	2
chr3L	16374871	16379057	FBgn0036623	CG4729	-	1	1	2
chr3L	17420395	17426288	FBgn0042641	frc	-	2	0	2
chr3L	18160842	18178737	FBgn0003997	W	-	1	1	2
chr3L	20477384	20487884	FBgn0037000	CG5130	-	1	1	2
chr3L	20485182	20490188	FBgn0037001	CG6020	+	1	1	2
chr3R	1421086	1426891	FBgn0250753	exba	-	1	1	2
chr3R	4481309	4486483	FBgn0000171	bel	-	1	1	2
chr3R	5322917	5328299	FBgn0014380	RhoL	-	0	2	2
chr3R	6029597	6038710	FBgn0025879	Timp	-	1	1	2
chr3R	6213985	6226072	FBgn0259938	cwo	+	1	1	2
chr3R	7385612	7392771	FBgn0037913	CG6783	-	1	1	2
chr3R	7578506	7590179	FBgn0017581	Lk6	-	1	1	2
chr3R	8265322	8273338	FBgn0086687	desat1	+	1	1	2
chr3R	9224248	9227580	FBgn0038149	CG9796	-	1	1	2
chr3R	9505151	9512932	FBgn0038168	omd	-	1	1	2
chr3R	9509680	9519629	FBgn0024555	flfl	+	1	1	2
chr3R	11368474	11373457	FBgn0038349	CG6045	-	1	1	2
chr2R	12319678	12320682	FBgn0034126	CG4398	+	1	1	2
chr3R	14216039	14224876	FBgn0028670	Vha100-2	-	1	1	2
chr3R	14740690	14752571	FBgn0261113	Xrp1	+	1	1	2
chr3R	19047886	19052430	FBgn0040590	CG13826	-	1	1	2
chr3R	22080404	22087313	FBgn0000064	Ald	-	1	1	2
chr3R	25026174	25027492	FBgn0014427	CG11899	+	1	1	2
chr3R	25689421	25694618	FBgn0039714	CG7816	-	1	1	2
chrX	7933976	7955469	FBgn0004656	fs(1)h	-	1	1	2
chrX	7982035	7988097	FBgn0029996	Ubc-E2H	-	1	1	2
chrX	8933708	8947352	FBgn0259734	CG42388	+	1	1	2
chr2R	12671196	12679981	FBgn0034158	CG5522	+	1	1	2
chrX	11657505	11658621	FBgn0030332	CG9360	-	1	1	2
chrX	16721146	16729547	FBgn0030797	CG13004	-	1	1	2
chrX	21876681	21883923	FBgn0031190	CG12576	-	1	1	2
chr2L	408022	414775	FBgn0015567	alpha-Adaptin	-	1	1	2
chr2L	415069	418536	FBgn0023444	ebi	+	1	1	2
chr2L	1724974	1729629	FBgn0000579	Eno	-	1	1	2
chr2L	2768590	2770066	FBgn0019830	colt	-	1	1	2
chr2L	2770137	2770904	FBgn0031459	CG2862	+	1	1	2
chr2L	3056615	3068184	FBgn0027571	CG3523	+	1	1	2
chr2L	5943682	5949092	FBgn0001128	Gpdh	+	1	1	2
chr2L	7014861	7023940	FBgn0000053	ade3	-	1	1	2
chr2L	7388537	7390902	FBgn0031905	CG5155	+	1	1	2
chr2R	12975939	12979462	FBgn0010591	Sply	-	2	0	2
chr2L	7827743	7832745	FBgn0004177	mts	+	0	2	2
chr2R	13021662	13022350	FBgn0034198	CG11400	+	1	1	2
chr2L	8148950	8155603	FBgn0051607	CG31607	+	1	1	2
chr2L	8705572	8707442	FBgn0032061	CG9314	+	1	1	2
chr2L	9613165	9616048	FBgn0040070	Trx-2	+	1	1	2
chr2L	9782390	9788499	FBgn0032147	IP3K1	+	1	1	2
chr2L	10262426	10263582	FBgn0011305	Rsf1	-	1	1	2
chr2L	10264131	10265229	FBgn0032202	CG18619	+	1	1	2
chr2L	10341621	10342527	FBgn0051715	CG31715	+	1	1	2
chr2L	10388078	10392786	FBgn0000413	da	+	1	1	2
chr2L	10423315	10425484	FBgn0032246	CG5168	+	1	1	2
chr2L	10511252	10517216	FBgn0021953	Fatp	-	1	1	2
chr2L	10517337	10518991	FBgn0010398	Lrr47	+	1	1	2
chr2L	11794327	11809433	FBgn0020309	crol	-	1	1	2
chr2R	13435329	13443644	FBgn0034240	MESR4	+	1	1	2
chr2L	14355147	14358400	FBgn0015791	Rab14	+	1	1	2
chr2L	16445280	16446847	FBgn0020416	Idgf1	+	1	1	2
chr2L	16447338	16450500	FBgn0020415	Idgf2	+	1	1	2
chr2L	16450907	16453176	FBgn0020414	Idgf3	+	1	1	2
chr2L	18509572	18513481	FBgn0032684	CG10178	+	1	1	2
chr2L	18690902	18695422	FBgn0032699	CG10383	-	1	1	2
chr2R	13586602	13590827	FBgn0045800	Uhg1	+	1	1	2
chr2L	19383387	19386202	FBgn0032773	fon	-	1	1	2
chr2L	19526686	19532992	FBgn0032800	CG10137	+	1	1	2
chr2L	19527275	19530277	FBgn0032801	CG10165	-	1	1	2
chr2L	20859169	20861017	FBgn0032897	CG9336	+	1	1	2
chr2L	20919094	20922850	FBgn0032904	Mtp	-	1	1	2
chr2L	21168356	21173017	FBgn0010100	Acon	+	1	1	2
chr2L	21237237	21259675	FBgn0261239	Hr39	+	1	1	2
chr2R	1913778	1923922	FBgn0033052	SCAP	-	1	1	2
chr2R	3688286	3693904	FBgn0033224	CG1553	-	1	1	2
chr2R	3788458	3802515	FBgn0050377	CG30377	+	1	1	2
chr2R	13734206	13735949	FBgn0015522	olf186-M	+	1	1	2
chr2R	4502544	4512708	FBgn0033313	Cirl	+	1	1	2
chr2R	13753827	13759515	FBgn0034282	Mapmodulin	-	1	1	2
chr2R	4537140	4552728	FBgn0003892	ptc	+	1	1	2
chr2R	5025979	5029486	FBgn0028955	CG8788	+	1	1	2
chr2R	5074175	5079600	FBgn0033391	CG8026	-	1	1	2
chr2R	7870646	7872948	FBgn0011704	RnrS	-	1	1	2
chr2R	9109902	9115714	FBgn0011763	Dp	+	1	1	2
chr2R	9872320	9878191	FBgn0020620	RN-tre	-	1	1	2
chr2R	10769625	10771551	FBgn0033980	Cyp6a20	+	1	1	2
chr2R	14062783	14067674	FBgn0034313	CG5726	-	1	1	2
chr2R	11810545	11819434	FBgn0034049	bdg	-	1	1	2
chr2R	12066309	12072612	FBgn0015754	Lis-1	+	1	1	2
chr2R	12756897	12759359	FBgn0034162	CG6426	+	1	1	2
chr2R	14027583	14033740	FBgn0003031	pAbp	+	1	1	2
chr2R	14176593	14182217	FBgn0034321	CG14502	+	2	0	2
chr2R	14276600	14276963	FBgn0040735	CG16836	+	1	1	2
chr2R	14176597	14183163	FBgn0034322	CG18536	+	2	0	2
chr2R	14743272	14745443	FBgn0034405	Jheh2	-	1	1	2
chr2R	15051652	15065728	FBgn0034420	CG10737	+	1	1	2
chr2R	14299511	14308629	FBgn0027835	Dp1	+	1	1	2
chr2R	19931971	19934359	FBgn0011726	tsr	-	1	1	2
chr2R	20827229	20827993	FBgn0035082	CG2811	-	1	1	2
chr2R	20828148	20829932	FBgn0035083	Tina-1	-	1	1	2
chr2R	20830914	20832120	FBgn0035084	CG15861	-	1	1	2
chr2R	20860944	20862894	FBgn0035090	CG2736	-	1	1	2
chr2R	20960150	20971843	FBgn0004919	gol	-	1	1	2
chr3L	247495	250314	FBgn0052476	mthl14	+	1	1	2
chr3L	306207	319880	FBgn0004373	fwd	-	1	1	2
chr3L	1334877	1339407	FBgn0010786	l(3)02640	+	1	1	2
chr3L	1496853	1502598	FBgn0028577	pUf68	-	1	1	2
chr3L	3165182	3169080	FBgn0052280	CG32280	+	1	1	2
chr3L	4216636	4224004	FBgn0035514	CG1332	+	1	1	2
chr3L	9499918	9502680	FBgn0036008	CG3408	-	1	1	2
chr3L	10633493	10654113	FBgn0052066	CG32066	-	0	2	2
chr3L	10888547	10892247	FBgn0036111	Aps	-	1	1	2
chr3L	11810083	11815375	FBgn0036211	CG5946	-	1	1	2
chr3L	11996276	12001156	FBgn0036240	CG6928	+	1	1	2
chr3L	13013082	13015844	FBgn0036337	CG11255	-	1	1	2
chr3L	14022679	14024804	FBgn0061515	endos	-	1	1	2
chr3L	14024593	14027745	FBgn0036402	CG6650	+	1	1	2
chr3L	15559148	15568853	FBgn0036511	CG6498	+	1	1	2
chr3L	15814087	15819519	FBgn0036534	Dcp2	-	1	1	2
chr3L	20306734	20309677	FBgn0250791	Snap	+	1	1	2
chr3L	21190511	21195978	FBgn0053054	CG33054	-	1	1	2
chr3L	21191356	21196332	FBgn0053056	CG33056	-	1	1	2
chr3L	21264306	21273343	FBgn0012034	AcCoAS	-	1	1	2
chr3L	21337133	21348149	FBgn0052436	CG32436	+	1	1	2
chr3L	21532066	21532547	FBgn0037097	CG7181	-	1	1	2
chr3R	228771	232914	FBgn0037245	growl	+	1	1	2
chr3R	1481952	1485631	FBgn0037360	CG2182	-	1	1	2
chr3R	3619931	3622321	FBgn0037518	CG2641	+	1	1	2
chr3R	4343586	4347103	FBgn0037592	CG11737	+	1	1	2
chr3R	4764405	4768749	FBgn0037643	skap	+	1	1	2
chr3R	5397633	5399927	FBgn0037715	CG9399	-	1	1	2
chr3R	6980377	6982235	FBgn0040257	Ugt86Dc	+	1	1	2
chr3R	7514099	7515745	FBgn0037936	CG6908	-	1	1	2
chr3R	8449484	8453551	FBgn0005671	Vha55	-	1	1	2
chr3R	9187574	9192625	FBgn0086371	poly	-	1	1	2
chr3R	10047796	10049877	FBgn0053329	Sp212	-	1	1	2
chr3R	11166407	11167939	FBgn0021750	Aats-ser	+	1	1	2
chr3R	12023724	12028802	FBgn0038407	CG6126	-	1	1	2
chr3R	14495114	14500401	FBgn0038638	CG7702	+	1	1	2
chr3R	16418881	16438262	FBgn0023097	bon	+	1	1	2
chr2R	16714916	16719919	FBgn0016984	sktl	-	1	1	2
chr3R	16454694	16460430	FBgn0015279	Pi3K92E	-	1	1	2
chr3R	17177331	17203121	FBgn0002781	mod(mdg4)	-	1	1	2
chr3R	18193234	18198464	FBgn0003178	PyK	+	1	1	2
chr3R	18511022	18512249	FBgn0046114	Gclm	-	1	1	2
chr3R	20101982	20104515	FBgn0019952	Orct	+	1	1	2
chr3R	21148876	21155024	FBgn0045761	CHKov1	-	1	1	2
chr3R	22694954	22697738	FBgn0026562	BM-40-SPARC	-	1	1	2
chr3R	22702355	22706181	FBgn0039461	CG5500	+	1	1	2
chr3R	22811344	22814237	FBgn0051075	CG31075	-	1	1	2
chr3R	24501077	24521661	FBgn0039594	CG9990	+	1	1	2
chr3R	24650228	24657757	FBgn0024273	WASp	-	1	1	2
chr3R	27414390	27416111	FBgn0039854	CG1635	+	1	1	2
chrX	1372585	1375455	FBgn0025381	CG14782	+	1	1	2
chrX	2039169	2042599	FBgn0004654	Pgd	+	1	1	2
chr2R	17200185	17207074	FBgn0034618	CG9485	+	1	1	2
chrX	2227994	2237904	FBgn0003079	phl	+	1	1	2
chrX	3028905	3066295	FBgn0004647	N	+	2	0	2
chrX	4812763	4815681	FBgn0029737	CG6903	+	1	1	2
chrX	5632694	5641257	FBgn0261383	CG3125	-	1	1	2
chr2R	17374670	17385431	FBgn0010470	Fkbp13	-	1	1	2
chr2R	17533683	17544944	FBgn0034644	CG10082	+	1	1	2
chrX	11336574	11340045	FBgn0030300	Sk1	+	1	1	2
chrX	12358132	12371539	FBgn0259143	CG42258	+	1	1	2
chrX	18409432	18414480	FBgn0027087	Aats-his	+	1	1	2
chrX	20933411	20938549	FBgn0052512	CG32512	-	1	1	2
chr2L	559611	560523	FBgn0031263	CG2789	+	1	1	2
chr2L	2214972	2216298	FBgn0031398	CG10880	-	1	1	2
chr2L	2217363	2220625	FBgn0031399	mio	+	1	1	2
chr2L	3291245	3294690	FBgn0031515	CG9664	-	1	1	2
chr2L	4981646	4992436	FBgn0083962	CG34126	+	1	1	2
chr2L	5264001	5265899	FBgn0031693	Cyp4ac1	+	1	1	2
chr2L	7056306	7063406	FBgn0031885	Mnn1	+	1	1	2
chr2L	9573563	9576768	FBgn0028479	CG4389	-	1	1	2
chr2L	10247502	10250479	FBgn0000229	bsk	-	1	1	2
chr2L	13834250	13835038	FBgn0260407	mRpS23	-	1	1	2
chr2L	13974117	13976753	FBgn0259896	nimC1	-	1	1	2
chr2L	14013748	14019328	FBgn0027348	bgm	+	1	1	2
chr2L	21626590	21629928	FBgn0022893	Df31	-	1	1	2
chr2R	434209	452786	FBgn0046692	Stlk	+	1	1	2
chr2R	2912517	2915587	FBgn0033127	Tsp42Ef	+	1	1	2
chr2R	3421013	3423441	FBgn0033189	Cyt-b5	+	1	1	2
chr2R	7921453	7923765	FBgn0033677	CG8321	+	1	1	2
chr2R	10050571	10052374	FBgn0033902	Tango7	-	1	1	2
chr2R	10052560	10054496	FBgn0033903	CG8323	+	1	1	2
chr2R	10761459	10763063	FBgn0015714	Cyp6a17	+	1	1	2
chr2R	11453772	11456907	FBgn0024754	Flo	-	1	1	2
chr2R	13462484	13469011	FBgn0034246	Dcr-2	-	1	1	2
chr2R	15192668	15194689	FBgn0034432	CG7461	+	1	1	2
chr2R	20558817	20574897	FBgn0035049	Mmp1	-	1	1	2
chr3L	259286	264378	FBgn0035121	Tudor-SN	-	1	1	2
chr3L	3046956	3050161	FBgn0052484	Sk2	+	1	1	2
chr3L	3219124	3220925	FBgn0035421	CG12034	+	1	1	2
chr2R	19757798	19764965	FBgn0011236	ken	+	1	1	2
chr3L	8983637	8991089	FBgn0016070	smg	-	1	1	2
chr3L	9608019	9617080	FBgn0002528	LanB2	+	0	2	2
chr3L	9887915	9891693	FBgn0036058	CG6707	-	1	1	2
chr3L	12060611	12074927	FBgn0250876	Sema-5c	-	2	0	2
chr3L	12179058	12180960	FBgn0036262	CG6910	+	1	1	2
chr3L	13037536	13040001	FBgn0036341	Syx13	+	0	2	2
chr3L	16016580	16025861	FBgn0044028	Notum	+	2	0	2
chr3L	18886220	18891390	FBgn0036824	CG3902	-	1	1	2
chr2R	20145552	20152746	FBgn0034997	CG3376	+	1	1	2
chr2R	20231236	20263998	FBgn0004101	bs	+	1	1	2
chr3R	774477	778406	FBgn0004436	UbcD6	-	1	1	2
chr3R	1478555	1480613	FBgn0037358	elm	-	1	1	2
chr3R	3825592	3826640	FBgn0037535	CG14463	+	1	1	2
chr3R	4062838	4066234	FBgn0037555	Ada2b	-	1	1	2
chr2R	20446490	20448610	FBgn0016687	Nurf-38	-	1	1	2
chr2R	20449132	20452581	FBgn0035024	CG11414	+	1	1	2
chr3R	4526704	4540990	FBgn0037612	CG8112	+	1	1	2
chr3R	4573528	4579827	FBgn0037624	CG8223	+	1	1	2
chr3R	5083449	5084223	FBgn0037669	CG9740	-	1	1	2
chr3R	5084691	5086122	FBgn0037670	CG8436	+	1	1	2
chr3R	7504099	7505408	FBgn0011290	Taf12	-	1	1	2
chr3R	7505481	7506698	FBgn0037933	Ho	+	1	1	2
chr2R	20675526	20680929	FBgn0015801	Reg-5	-	1	1	2
chr3R	17096800	17099537	FBgn0038877	CG3308	-	1	1	2
chr2R	20832666	20834159	FBgn0035085	CG3770	+	1	1	2
chr2R	20873478	20878012	FBgn0035091	CG3829	+	1	1	2
chr3R	18524047	18526029	FBgn0039006	Cyp6d4	+	1	1	2
chr3R	21132129	21134109	FBgn0039321	CG10550	-	1	1	2
chr3L	182522	184422	FBgn0083992	Mkp	-	1	1	2
chr3L	182522	184422	FBgn0083976	CG34140	-	1	1	2
chr3L	184635	186317	FBgn0027786	Mtch	+	1	1	2
chr3R	27632588	27635907	FBgn0039882	CG11576	-	0	2	2
chr3L	202094	205819	FBgn0025592	Gyk	-	2	0	2
chrX	1785434	1794673	FBgn0000117	arm	-	1	1	2
chr3L	224105	226977	FBgn0260457	CG16971	+	1	1	2
chrX	5658600	5659850	FBgn0029803	CG15770	+	1	1	2
chrX	6650355	6664330	FBgn0029899	CG14438	+	1	1	2
chrX	11219495	11228107	FBgn0030286	CG1657	+	1	1	2
chr3L	705945	708201	FBgn0035158	CG13895	-	1	1	2
chrX	13223881	13226030	FBgn0040309	Jafrac1	+	1	1	2
chrX	14721091	14726090	FBgn0030581	CG14408	-	1	1	2
chrX	16608480	16615440	FBgn0085354	CG34325	-	0	2	2
chrX	19146144	19155259	FBgn0031006	rictor	-	1	1	2
chr2L	141077	142978	FBgn0051974	CG31974	-	1	1	2
chr3L	1256452	1274498	FBgn0035199	CG9134	+	1	1	2
chr2L	143309	144227	FBgn0031224	CG11454	+	1	1	2
chr2L	1711299	1715861	FBgn0086698	frtz	-	1	1	2
chr2L	4979536	4981588	FBgn0031664	CG8892	-	1	1	2
chr3L	1503226	1517238	FBgn0011204	cue	-	1	1	2
chr3L	1546081	1553235	FBgn0041342	Cct1	+	1	1	2
chr2L	6367884	6370195	FBgn0031805	CG9505	+	1	1	2
chr3L	1715594	1731093	FBgn0027594	drpr	-	1	1	2
chr2L	9125751	9163721	FBgn0052982	CG32982	+	2	0	2
chr2L	10256319	10261017	FBgn0026379	Pten	-	1	1	2
chr2L	18971991	18974448	FBgn0032729	CG10639	-	1	1	2
chr2L	18974710	18978190	FBgn0032730	CG10431	+	1	1	2
chr3L	2631720	2641984	FBgn0250911	CG42245	+	1	1	2
chr3L	3044105	3046810	FBgn0035390	scramb2	-	1	1	2
chr2R	3587009	3589383	FBgn0050496	CG30496	+	1	1	2
chr3L	3071128	3088493	FBgn0035397	CG11486	+	1	1	2
chr3L	3163779	3166250	FBgn0035407	CG14962	-	1	1	2
chr2R	4788071	4788877	FBgn0033341	MrgBP	-	1	1	2
chr2R	5127548	5129642	FBgn0015037	Cyp4p1	+	1	1	2
chr3L	3210992	3218920	FBgn0035420	CG14967	-	1	1	2
chr2R	6317217	6324088	FBgn0250861	RanBPM	+	1	1	2
chr3L	3322484	3328871	FBgn0035437	CG11526	-	1	1	2
chr3L	3326291	3328626	FBgn0035438	PHGPx	+	1	1	2
chr3L	3428654	3460602	FBgn0026259	eIF5B	-	2	0	2
chr3L	3485642	3508533	FBgn0259224	CG42324	+	1	1	2
chr2R	9341138	9370723	FBgn0000119	arr	-	1	1	2
chr2R	10056361	10057738	FBgn0033905	CG18324	+	1	1	2
chr3L	3942850	3946457	FBgn0035477	CG14982	+	1	1	2
chr2R	11581597	11582737	FBgn0053460	CG33460	+	1	1	2
chr2R	12477024	12482218	FBgn0034142	CG8306	-	1	1	2
chr2R	14391115	14392349	FBgn0034354	CG5224	+	1	1	2
chr3L	4364555	4365243	FBgn0035534	mRpS6	+	1	1	2
chr2R	18437605	18439618	FBgn0034736	CG6018	+	1	1	2
chr2R	21055457	21057283	FBgn0054038	CG34038	+	1	1	2
chr3L	2631720	2641977	FBgn0035357	MEP-1	+	1	1	2
chr3L	5336715	5349023	FBgn0016031	lama	-	1	1	2
chr3L	3941008	3942461	FBgn0027552	CG10863	-	1	1	2
chr3L	5893935	5895548	FBgn0052412	CG32412	-	1	1	2
chr3L	5560001	5570448	FBgn0015766	Msr-110	-	1	1	2
chr3L	5624083	5642049	FBgn0035625	Blimp-1	+	0	2	2
chr3L	8109278	8114681	FBgn0026252	msk	+	1	1	2
chr3L	5792049	5804057	FBgn0015806	S6k	-	1	1	2
chr3L	11207600	11222735	FBgn0261553	CG42671	+	1	1	2
chr3L	21484548	21485873	FBgn0037086	CG7202	-	1	1	2
chr3L	21486189	21487010	FBgn0037087	CG7519	+	1	1	2
chr3R	1560420	1562118	FBgn0037369	CG2100	-	1	1	2
chr3R	2277275	2282165	FBgn0037445	CG9727	-	1	1	2
chr3R	3371449	3374844	FBgn0015568	alpha-Est1	-	1	1	2
chr3R	3585508	3589154	FBgn0037515	Sp7	+	1	1	2
chr3L	7127618	7136174	FBgn0023001	melt	+	1	1	2
chr3L	7353663	7357466	FBgn0035771	sec63	+	1	1	2
chr3L	7486649	7489279	FBgn0015033	Cyp4d8	-	1	1	2
chr3R	11028791	11032168	FBgn0028984	Spn5	-	1	1	2
chr3L	7712461	7714585	FBgn0035811	CG12262	+	1	1	2
chr3L	7726350	7735785	FBgn0035815	CG7422	-	1	1	2
chr3R	16388208	16389789	FBgn0038804	CG10877	-	1	1	2
chr3L	8047433	8051811	FBgn0026263	bip1	-	1	1	2
chr3R	17346663	17353419	FBgn0038890	CG7956	+	1	1	2
chr3L	8349503	8354628	FBgn0001248	Idh	-	1	1	2
chr3L	8392269	8395395	FBgn0035888	CG7120	+	1	1	2
chr3L	8518344	8527084	FBgn0024236	foi	+	1	1	2
chr3L	8617473	8631773	FBgn0035917	Zasp66	+	1	1	2
chr3L	8747243	8791819	FBgn0261259	Fhos	+	1	1	2
chrX	4803181	4808994	FBgn0052772	CG32772	+	1	1	2
chr3L	9327432	9331436	FBgn0035975	PGRP-LA	+	1	1	2
chrX	13005393	13008469	FBgn0040862	CG12714	-	1	1	2
chr3L	9436364	9439480	FBgn0053926	CG33926	+	1	1	2
chrX	15754159	15756919	FBgn0001105	Gbeta13F	+	1	1	2
chr3L	9624934	9672203	FBgn0016081	fry	-	1	1	2
chrX	21229303	21232715	FBgn0011710	41153	+	2	0	2
chr3L	11281022	11287887	FBgn0036152	CG6175	-	1	1	2
chr2L	15266029	15272011	FBgn0261268	Cul-3	-	1	1	2
chr3L	12136542	12139215	FBgn0036258	CG5642	-	1	1	2
chr3L	12139675	12150106	FBgn0013997	Nrx-IV	+	1	1	2
chr2L	19417447	19418274	FBgn0016675	Lectin-galC1	+	1	1	2
chr2L	20869848	20871565	FBgn0032900	CG14401	+	1	1	2
chr2R	4458007	4459650	FBgn0033304	Cyp6a13	+	1	1	2
chr3L	13470653	13476621	FBgn0086708	stv	+	1	1	2
chr3L	14994340	15007130	FBgn0036463	Reck	-	1	1	2
chr2R	17386405	17389475	FBgn0034631	CG10496	-	1	1	2
chr3L	15803213	15809509	FBgn0036533	CG6151	-	1	1	2
chr3L	15999652	16004912	FBgn0036558	mib1	-	1	1	2
chr3L	1862883	1865309	FBgn0042712	HBS1	-	1	1	2
chr3L	16379440	16383924	FBgn0036624	CG4877	+	1	1	2
chr3L	16396387	16404939	FBgn0014163	fax	-	2	0	2
chr3L	16987811	16995374	FBgn0036684	CG3764	-	1	1	2
chr3L	17420395	17426689	FBgn0052174	CG32174	-	2	0	2
chr3L	16601238	16602320	FBgn0036648	CG4098	-	1	1	2
chr3L	17872201	17876753	FBgn0036765	CG7408	+	1	1	2
chr3L	19262451	19267271	FBgn0036859	CG14085	+	1	1	2
chr3L	18082209	18099230	FBgn0036773	CG13698	-	1	1	2
chr3L	18099681	18100602	FBgn0036774	mRpS26	+	1	1	2
chr3L	18676243	18677159	FBgn0036805	Chmp1	-	1	1	2
chr3L	18983114	18991383	FBgn0036837	CG18135	-	1	1	2
chr3L	19259572	19262009	FBgn0036857	CG9629	-	1	1	2
chr3R	13211626	13215987	FBgn0038501	CG5319	+	1	1	2
chr3R	15688239	15690142	FBgn0038738	CG4572	-	1	1	2
chr3L	20507696	20512532	FBgn0037007	CG5059	-	1	1	2
chr3L	20918983	20942609	FBgn0011591	fng	-	2	0	2
chr3L	21196020	21201194	FBgn0037057	CG10512	+	1	1	2
chr3R	24852161	24852896	FBgn0039622	eIF4E-6	-	1	1	2
chr3R	24852969	24856660	FBgn0039623	CG1951	+	1	1	2
chr3L	21413483	21426267	FBgn0037081	CG6049	-	1	1	2
chrX	6484811	6490667	FBgn0029878	Pat1	+	1	1	2
chr3L	21738459	21763634	FBgn0037130	Syn1	-	1	1	2
chrX	12478418	12486226	FBgn0041203	LIMK1	-	1	1	2
chrX	16244342	16250520	FBgn0003416	sl	+	1	1	2
chr3R	60868	66780	FBgn0010225	Gel	+	1	1	2
chr3R	69328	71233	FBgn0037223	TwdlU	+	1	1	2
chr3R	69328	71233	FBtr0113190	TwdlU-RC	+	1	1	2
chr3R	133630	135559	FBgn0027930	MP1	+	1	1	2
chr3R	736278	771298	FBgn0051536	Cdep	+	2	0	2
chr2L	12207627	12210110	FBgn0051759	CG31759	+	1	1	2
chr3R	1390593	1393157	FBgn0037341	CG12746	+	1	1	2
chr3R	1447834	1449810	FBgn0037350	CG2911	-	1	1	2
chr3R	2176620	2185974	FBgn0014001	Pak	+	1	1	2
chr3R	2282850	2284544	FBgn0037446	CG10267	+	1	1	2
chr3L	836667	837514	FBgn0035164	CG13901	-	1	1	2
chr3L	837856	839747	FBgn0035165	CG13887	+	1	1	2
chr3R	4143337	4144927	FBgn0062412	Ctr1B	+	1	1	2
chr3R	4143895	4159514	FBgn0003129	Poxm	-	1	1	2
chr3R	4493726	4499453	FBgn0037607	CG8036	+	1	1	2
chr3R	5191142	5193488	FBgn0037684	CG8129	+	1	1	2
chr3R	5454660	5456607	FBgn0005585	Crc	-	1	1	2
chr3R	5505663	5507224	FBgn0028997	nmdyn-D7	+	1	1	2
chr3R	5520444	5531165	FBgn0051352	CG31352	-	1	1	2
chr3R	6686251	6688710	FBgn0037846	CG6574	-	1	1	2
chr3R	6977629	6979571	FBgn0040251	Ugt86Di	-	1	1	2
chr3R	7788852	7790550	FBgn0000147	aur	+	1	1	2
chr3R	7067922	7069698	FBgn0037890	CG17734	-	1	1	2
chr3R	7385612	7392771	FBgn0037912	CG6782	-	1	1	2
chr3R	7646103	7648210	FBgn0037955	CG6950	-	1	1	2
chr3R	7786605	7788523	FBgn0260741	CG3281	-	1	1	2
chr3R	7793451	7797200	FBgn0260743	CG18347	+	1	1	2
chr3R	7806554	7807743	FBgn0037974	CG12224	-	1	1	2
chr3R	8531245	8538021	FBgn0002905	mus308	-	1	1	2
chr3R	8775764	8793434	FBgn0040493	granny-smith	-	0	2	2
chr3R	10446052	10451421	FBgn0003169	put	-	1	1	2
chr3R	10491559	10523057	FBgn0051314	Neu3	-	1	1	2
chr3R	10558412	10566933	FBgn0011217	eff	-	1	1	2
chr3R	11169375	11171905	FBgn0019925	Surf4	-	1	1	2
chr3R	11171953	11173734	FBgn0051301	CG31301	+	1	1	2
chr3R	11333781	11335362	FBgn0038346	CG14872	-	1	1	2
chr3R	11619498	11627658	FBgn0038364	CG4699	+	1	1	2
chr3R	11876545	11886397	FBgn0027948	msps	+	1	1	2
chr3R	12567847	12598911	FBgn0020556	bxd	-	1	1	2
chr3R	12828599	12832930	FBgn0038465	Irc	+	1	1	2
chr3R	13200555	13217054	FBgn0038499	Brf	-	1	1	2
chr3R	13362649	13365698	FBgn0010926	l(3)07882	-	1	1	2
chr3R	13366145	13370873	FBgn0025571	SF1	+	1	1	2
chr3R	13494941	13496616	FBgn0038533	CG7523	-	1	1	2
chr3R	13497020	13499550	FBgn0000063	ald	+	1	1	2
chr3R	13993451	14005771	FBgn0042693	PP2A-B'	+	1	1	2
chr3R	14222717	14230448	FBgn0051232	koko	+	1	1	2
chr3R	14558755	14569280	FBgn0024329	Mekk1	-	1	1	2
chr3R	14989943	14996296	FBgn0010768	sqz	+	1	1	2
chr3R	15690179	15692591	FBgn0038739	CG4686	+	1	1	2
chr3R	16650378	16656337	FBgn0027493	CG17273	-	1	1	2
chr3R	16658507	16665840	FBgn0053094	Synd	+	1	1	2
chr3R	16843423	16846475	FBgn0026056	Rlip	+	1	1	2
chr3R	16846756	16849885	FBgn0046763	CG17278	-	1	1	2
chr3R	17712763	17732904	FBgn0038917	CG6678	+	1	1	2
chr3R	18512571	18513129	FBgn0039002	CG17625	+	1	1	2
chr3R	18552714	18558080	FBgn0039014	CG6982	+	1	1	2
chr3R	18574736	18576283	FBgn0086253	rumi	-	1	1	2
chr3R	19004339	19011364	FBgn0039061	Ir	+	1	1	2
chr3R	19719889	19748695	FBgn0016754	sba	-	2	0	2
chr3R	19761680	19768824	FBgn0001098	Gdh	-	1	1	2
chr3R	19814528	19818638	FBgn0039137	CG13604	-	1	1	2
chr3R	19818732	19821266	FBgn0015795	Rab7	+	1	1	2
chr3R	19889308	19934671	FBgn0053100	4EHP	-	1	1	2
chr3R	20451397	20460436	FBgn0039213	atl	+	1	1	2
chr3R	20545419	20574855	FBgn0004885	tok	+	1	1	2
chr3R	20875514	20878799	FBgn0039266	CG11791	+	1	1	2
chr3R	22853640	22883661	FBgn0004842	NepYr	+	1	1	2
chr3R	24433653	24460785	FBgn0039590	CG10011	-	1	1	2
chr3R	24949104	24953972	FBgn0039637	CG11880	+	1	1	2
chr3R	25040308	25045389	FBgn0051044	CR31044	+	1	1	2
chr3R	26291774	26311521	FBgn0039776	PH4alphaEFB	+	1	1	2
chr3R	26418691	26427211	FBgn0039790	CG2246	-	1	1	2
chr3R	26709186	26714795	FBgn0000416	Sap-r	-	1	1	2
chr3R	27061751	27078326	FBgn0051005	CG31005	-	1	1	2
chr3R	27078624	27079408	FBgn0039835	mRpL32	+	1	1	2
chr3R	27803852	27816638	FBgn0039886	CG2003	+	1	1	2
chr3RHet	1685102	1706064	FBgn0039955	CG41099	-	1	1	2
chr4	643842	646656	FBgn0039914	mav	-	1	1	2
chrX	1111116	1130666	FBgn0261444	CG3638	-	1	1	2
chrX	1974645	1987129	FBgn0040395	Unc-76	+	1	1	2
chrX	2088616	2099406	FBgn0023549	Mct1	+	1	1	2
chrX	2108319	2116492	FBgn0004397	Vinc	-	1	1	2
chrX	4000148	4005014	FBgn0026084	cib	+	1	1	2
chrX	5307840	5314896	FBgn0029764	yu	-	1	1	2
chrX	5584029	5587117	FBgn0000394	cv	+	1	1	2
chrX	7955680	7964270	FBgn0004657	mys	+	0	2	2
chrX	8767636	8792343	FBgn0011661	Moe	-	1	1	2
chrX	8866940	8943020	FBgn0030073	CG10962	-	1	1	2
chrX	9980566	10042911	FBgn0083940	CG34104	+	1	1	2
chrX	10675019	10680978	FBgn0003360	sesB	-	1	1	2
chrX	11024269	11031056	FBgn0030268	Klp10A	-	1	1	2
chrX	11228220	11234117	FBgn0028421	Kap3	-	1	1	2
chrX	11703388	11710565	FBgn0030336	CG1578	-	1	1	2
chrX	11711791	11729759	FBgn0052663	CG32663	+	1	1	2
chrX	12465243	12477215	FBgn0030400	CG11138	-	1	1	2
chrX	12547816	12551354	FBgn0015024	CkIalpha	+	1	1	2
chrX	12553395	12573736	FBgn0011837	Tis11	+	1	1	2
chrX	13016909	13022827	FBgn0052638	CG32638	-	1	1	2
chrX	13198915	13201427	FBgn0030469	CG15745	+	1	1	2
chrX	13212685	13223350	FBgn0085388	IP3K2	+	2	0	2
chrX	13264639	13274193	FBgn0030478	CG1640	+	1	1	2
chrX	13303402	13307107	FBgn0030485	CG1998	-	1	1	2
chrX	14730758	14731363	FBgn0030583	CG14410	+	1	1	2
chrX	15340211	15343922	FBgn0040285	Scamp	-	1	1	2
chrX	15748865	15751854	FBgn0002914	Myb	-	1	1	2
chrX	16335466	16339400	FBgn0030753	CG4420	+	1	1	2
chrX	16459506	16481160	FBgn0030758	CanA-14F	-	1	1	2
chrX	16985887	16992520	FBgn0030816	CG16700	+	1	1	2
chrX	18428698	18465749	FBgn0000242	Bx	+	1	1	2
chrX	20050508	20053871	FBgn0031090	Rab35	-	1	1	2
chrX	20386932	20395953	FBgn0026323	Tak1	-	1	1	2
